# Supplementary material for: Dietary Habits and Nutritional Status in Ecuatorian Children Aged 1–11 Years: A Systematic Review Highlighting the Dual Burden of Malnutrition
Source: Nutrients. 2025 Nov 19;17(22):3608. doi: 10.3390/nu17223608 (PMC12655085; doi:10.3390/nu17223608)
Supplement: Supplementary file 1 [file nutrients-17-03608-s001.zip]

Archive with 1 entries (1 files):
- nutrients-3923133-supplementary.pdf
